# Supplementary material for: Comparative evaluation of Biofire Joint Infection Panel, Sepsitest 16S/18S rDNA PCR, and culture to identify microorganisms in explanted heart valves
Source: Microbiol Spectr. 2025 Jul 22;13(9):e01263-25. doi: 10.1128/spectrum.01263-25 (PMC12403625; doi:10.1128/spectrum.01263-25)
Supplement: Table S2 — Primers used in this study. [file spectrum.01263-25-s0002.xlsx]

## Sheet: Tabelle1
Oligo Type	Oligo Name	Sequence 5'-3'	Reference
Primer	S_aureus_F	CGGGTTAGGTGAATTGATTGTTTTAT	Diaz et al. (PMID: 23805203) [15]
	S_aureus_R	CGCATTTGAGCTGAAGTTG
	E_coli_F	GAGCATCAGGGTGGCTATACG
	E_coli_R	ATAGTCTGCCAGTTCAGTTC
	CTX-M1_F	CGGGCRATGGCGCARAC	Roschanski et al. (PMID: 25033234) [16]
	CTX-M1_R	TGCRCCGGTSGTATTGCC
	CTX-M2_F	ACCGAGCCSACGCTCA
	CTX-M2_R	CCGCTGCCGGTTTTATC
Probe	S_aureus_P	FAM-TTCCATATGACCACCACGAGTCTTAGCACC-BHQ1	Diaz et al. (PMID: 23805203) [15]
	E_coli_P	FAM-TACGGCGTGACATCGGCTTCAAATG-BHQ1
	CTX-M1_P	VIC-CCARCGGGCGCAGYTGGTGAC-BHQ1	Roschanski et al. [16]
	CTX-M2_P	VIC-CCCGCGYGATACCACCACGC-BHQ1
